# Supplementary material for: Dose-Response Analysis Describes Particularly Rapid Repopulation of Non-Small Cell Lung Cancer during Concurrent Chemoradiotherapy
Source: Cancers (Basel). 2022 Oct 5;14(19):4869. doi: 10.3390/cancers14194869 (PMC9563948; doi:10.3390/cancers14194869)
Supplement: Supplementary file 1 [file cancers-14-04869-s001.zip]

Archive with 1 entries (1 files):
- cancers-1908030-supplementary.pdf
